# Supplementary material for: Comparative Metabolomic Responses of Three Rhododendron Cultivars to the Azalea Lace Bug (Stephanitis pyrioides)
Source: Plants (Basel). 2024 Sep 13;13(18):2569. doi: 10.3390/plants13182569 (PMC11434956; doi:10.3390/plants13182569)
Supplement: Supplementary file 1 [file plants-13-02569-s001.zip › Supplementary Table1-Methods.xlsx]

## Sheet: A-GCMS
Gas chromatography (A) and mass spectrometry (B) conditions
A)		B)
Item	Detail		Item	Detail
capillary column	DB-5MS (5% phenyl-polymethylsiloxane, 30 m x 0.25 mm x 1.0μm)		electron impact (EI) ionisation mode	70eV
carrier gas	Helium (1.0 ml/ min)		quadrupole mass detector temperatures	150℃
injector temperature	250℃		ion source temperatures	230℃
detector temperature	280℃		transfer line temperatures	280℃
oven temperature program	40℃ (5 min)		Mass spectra range	m/z 30-350 amu at 1s intervals
	increasing at 6℃/min to 280℃
	hold for 5 min

## Sheet: B-LCMS
	Liquid chromatography (A) and mass spectrometry (B) conditions
A)			B)
	Item	Detail		Item	Detail
	Flow rate	0.35 mL/min		Electrospray ionization (ESI) temperature	500°C
	Column temperature	50°C		Ion spray voltage (IS)	5500 V (positive ion mode) /- 4500 V (negative ion mode)
	Sample size	2 μL		Ion-source gas I (GSI)	55 psi
positive ion mode	Chromatographic column	Acquity BEH C8 Column (100×2.1 mm, 1.9μm)		gas II (GSII)	55 psi
	Mobile phase	A: 0.1% Formic acid-water; B: 0.1%Formic acid-acetonitrile		gas curtain gas (CUR)	35 psi
	solvent gradient (linear 30min)	5% B, 1 min;		collision gas	Medium
		5-100% B, 24.0 min		The QQQ scan	MRM mode
		100% B, 28.0 min
		100-5% B, 28.1 min
		5% B, 30 min
negative polarity mode	Chromatographic column	HSS T3 Column (100 mm×2.1 mm)
	Mobile phase	A: 0.1% Formic acid-water; B: 0.1%Formic acid-acetonitrile
	solvent gradient (linear 25min)	2% B, 1 min
		2-100% B, 18.0 min
		100% B, 22.0 min
		100-5% B, 22.1 min
		5% B, 25 min
