# Supplementary material for: Comparative Metabolomic Responses of Three Rhododendron Cultivars to the Azalea Lace Bug (Stephanitis pyrioides)
Source: Plants (Basel). 2024 Sep 13;13(18):2569. doi: 10.3390/plants13182569 (PMC11434956; doi:10.3390/plants13182569)
Supplement: Supplementary file 1 [file plants-13-02569-s001.zip › Supplementary Table2.xlsx]

## Sheet: 1-KEGG enrichment of volatile
KEGG enrichment of volatile differential accumulated metabolites before and after pest infestation in three Rhododendron varieties.
Comparison Group	Pathway_Hierarchy	Map_ID	Map.Name	number of DAMs	P value	RichFactor
YZM-CK VS YZM-SH	non	non	non	non	non	non
ZH-CK VS ZH-SH	Metabolism of terpenoids and polyketides	map00523	Polyketide sugar unit biosynthesis	1	1	1
	Amino acid metabolism	map00260	Glycine, serine and threonine metabolism	1	1	1
	Metabolism of other amino acids	map00410	beta-Alanine metabolism	1	1	1
	Metabolism of terpenoids and polyketides	map00902	Monoterpenoid biosynthesis	3	1	1
	Global and overview maps	map01110	Biosynthesis of secondary metabolites	6	1	1
	Metabolism of terpenoids and polyketides	map00903	Limonene and pinene degradation	1	1	1
	Amino acid metabolism	map00330	Arginine and proline metabolism	1	1	1
	Metabolism of terpenoids and polyketides	map00909	Sesquiterpenoid and triterpenoid biosynthesis	1	1	1
	Global and overview maps	map01100	Metabolic pathways	5	1	1
	Amino acid metabolism	map00360	Phenylalanine metabolism	1	1	1
	Metabolism of terpenoids and polyketides	map00904	Diterpenoid biosynthesis	1	1	1
TL-CK VS TL-SH	Amino acid metabolism	map00360	Phenylalanine metabolism	1	0.5	1
	Metabolism of terpenoids and polyketides	map00909	Sesquiterpenoid and triterpenoid biosynthesis	1	0.5	1
	Global and overview maps	map01100	Metabolic pathways	3	0.5	0.6
	Global and overview maps	map01110	Biosynthesis of secondary metabolites	2	0.928571428571429	0.4
	Metabolism of terpenoids and polyketides	map00902	Monoterpenoid biosynthesis	1	0.928571428571429	0.333

## Sheet: 2-KEGG enrichment of non-volati
KEGG enrichment of non-volatile differential accumulated metabolites before and after pest infestation in three Rhododendron varieties.
Comparison Group	Pathway_Hierarchy	Map_ID	Map.Name	number of DAMs	P value	RichFactor
YZM-CK VS YZM-SH	Nucleotide metabolism	map00230	Purine metabolism	2	0.0467202	0.285714
	Metabolism of terpenoids and polyketides	map00908	Zeatin biosynthesis	1	0.243257	0.2
	Global and overview maps	map01100	Metabolic pathways	8	0.274533	0.0714286
	Amino acid metabolism	map00260	Glycine, serine and threonine metabolism	1	0.32476	0.142857
	Carbohydrate metabolism	map00040	Pentose and glucuronate interconversions	1	0.362506	0.125
	Nucleotide metabolism	map00240	Pyrimidine metabolism	1	0.362506	0.125
	Carbohydrate metabolism	map00500	Starch and sucrose metabolism	1	0.362506	0.125
	Carbohydrate metabolism	map00520	Amino sugar and nucleotide sugar metabolism	1	0.398365	0.111111
	Biosynthesis of other secondary metabolites	map00940	Phenylpropanoid biosynthesis	1	0.398365	0.111111
	Amino acid metabolism	map00330	Arginine and proline metabolism	1	0.43242	0.1
	Biosynthesis of other secondary metabolites	map00944	Flavone and flavonol biosynthesis	1	0.524543	0.0769231
ZH-CK VS ZH-SH	Global and overview maps	map01200	Carbon metabolism	4	0.0359842	0.307692
	Carbohydrate metabolism	map00040	Pentose and glucuronate interconversions	3	0.0413655	0.375
	Global and overview maps	map01100	Metabolic pathways	16	0.0640221	0.142857
	Metabolism of cofactors and vitamins	map00670	One carbon pool by folate	1	0.107143	1
	Metabolism of terpenoids and polyketides	map00900	Terpenoid backbone biosynthesis	1	0.107143	1
	Carbohydrate metabolism	map00030	Pentose phosphate pathway	2	0.125659	0.333333
	Amino acid metabolism	map00400	Phenylalanine, tyrosine and tryptophan biosynthesis	2	0.125659	0.333333
	Biosynthesis of other secondary metabolites	map00943	Isoflavonoid biosynthesis	1	0.203379	0.5
	Global and overview maps	map01230	Biosynthesis of amino acids	4	0.247833	0.190476
	Amino acid metabolism	map00250	Alanine, aspartate and glutamate metabolism	2	0.248309	0.222222
	Energy metabolism	map00710	Carbon fixation in photosynthetic organisms	2	0.248309	0.222222
	Metabolism of other amino acids	map00410	beta-Alanine metabolism	1	0.28976	0.333333
	Translation	map00970	Aminoacyl-tRNA biosynthesis	2	0.291137	0.2
	Global and overview maps	map01210	2-Oxocarboxylic acid metabolism	2	0.333906	0.181818
	Carbohydrate metabolism	map00650	Butanoate metabolism	1	0.36724	0.25
	Metabolism of cofactors and vitamins	map00750	Vitamin B6 metabolism	1	0.36724	0.25
	Metabolism of cofactors and vitamins	map00760	Nicotinate and nicotinamide metabolism	1	0.36724	0.25
	Carbohydrate metabolism	map00053	Ascorbate and aldarate metabolism	1	0.43669	0.2
	Metabolism of other amino acids	map00460	Cyanoamino acid metabolism	1	0.43669	0.2
	Biosynthesis of other secondary metabolites	map00945	Stilbenoid, diarylheptanoid and gingerol biosynthesis	1	0.43669	0.2
	Biosynthesis of other secondary metabolites	map00966	Glucosinolate biosynthesis	1	0.43669	0.2
	Amino acid metabolism	map00350	Tyrosine metabolism	1	0.498896	0.166667
	Nucleotide metabolism	map00230	Purine metabolism	1	0.554574	0.142857
	Amino acid metabolism	map00360	Phenylalanine metabolism	1	0.554574	0.142857
	Nucleotide metabolism	map00240	Pyrimidine metabolism	1	1	0.125
	Carbohydrate metabolism	map00020	Citrate cycle (TCA cycle)	1	1	0.111111
	Carbohydrate metabolism	map00520	Amino sugar and nucleotide sugar metabolism	1	1	0.111111
	Carbohydrate metabolism	map00630	Glyoxylate and dicarboxylate metabolism	1	1	0.111111
	Biosynthesis of other secondary metabolites	map00940	Phenylpropanoid biosynthesis	1	1	0.111111
	Biosynthesis of other secondary metabolites	map00960	Tropane, piperidine and pyridine alkaloid biosynthesis	1	1	0.111111
	Global and overview maps	map01110	Biosynthesis of secondary metabolites	8	1	0.114286
TL-CK VS TL-SH	Global and overview maps	map01230	Biosynthesis of amino acids	4	0.0461777	0.190476
	Carbohydrate metabolism	map00620	Pyruvate metabolism	2	0.0805236	0.285714
	Carbohydrate metabolism	map00040	Pentose and glucuronate interconversions	2	0.103075	0.25
	Energy metabolism	map00710	Carbon fixation in photosynthetic organisms	2	0.127237	0.222222
	Metabolism of other amino acids	map00440	Phosphonate and phosphinate metabolism	1	0.138152	0.5
	Metabolism of cofactors and vitamins	map00740	Riboflavin metabolism	1	0.138152	0.5
	Carbohydrate metabolism	map00052	Galactose metabolism	2	0.15271	0.2
	Amino acid metabolism	map00300	Lysine biosynthesis	1	0.200455	0.333333
	Global and overview maps	map01200	Carbon metabolism	2	0.234405	0.153846
	Metabolism of cofactors and vitamins	map00750	Vitamin B6 metabolism	1	0.258603	0.25
	Amino acid metabolism	map00310	Lysine degradation	1	0.312852	0.2
	Biosynthesis of other secondary metabolites	map00945	Stilbenoid, diarylheptanoid and gingerol biosynthesis	1	0.312852	0.2
	Global and overview maps	map01100	Metabolic pathways	10	0.340766	0.0892857
	Carbohydrate metabolism	map00010	Glycolysis / Gluconeogenesis	1	0.363439	0.166667
	Carbohydrate metabolism	map00030	Pentose phosphate pathway	1	0.363439	0.166667
	Amino acid metabolism	map00290	Valine, leucine and isoleucine biosynthesis	1	0.363439	0.166667
	Amino acid metabolism	map00400	Phenylalanine, tyrosine and tryptophan biosynthesis	1	0.363439	0.166667
	Nucleotide metabolism	map00230	Purine metabolism	1	0.410592	0.142857
	Amino acid metabolism	map00260	Glycine, serine and threonine metabolism	1	0.410592	0.142857
	Carbohydrate metabolism	map00020	Citrate cycle (TCA cycle)	1	0.495434	0.111111
	Amino acid metabolism	map00330	Arginine and proline metabolism	1	0.533514	0.1
	Global and overview maps	map01210	2-Oxocarboxylic acid metabolism	1	0.568944	0.0909091

## Sheet: 3-Relative content of volatile
Relative content of volatile differential accumulation metabolites in each sample.
Compounds	Class	RT(min)	YZM-CK	YZM-SH	ZH-CK	ZH-SH	TL-CK	TL-SH
.alpha.-Muurolene	Aromatics	23.2	236399.68±82557.58	189779.92±84413.76	332868.78±110504.18	822045.04±237084.93**	290983.67±71914.9	236144.23±57796.9
L-.alpha.-Terpineol	Terpene	15.2	699892.39±124214.79	961183.27±137041.41	880016.78±491593.36	2866280.82±606269.17**	978040.26±119240.41	2010339.7±477127.24**
（1H-Naphtho[2,1-b]pyran,3-ethen）	Terpene	34.22	1±0	1±0	26454.03±10332.47	154916.07±50691.14**	1±0	15105.47±9699.22*
3-Carene	Terpene	10.84	801189.13±134413.11	666302.09±326575.35	142679.18±61485.45	466076.27±101600.84*	1156736.79±211001.32	1697121.4±379506
Bicyclo[3.1.1]heptane, 6,6-dimethyl-2-methylene-, (1S)-	Terpene	9.18	1830286.31±308311.02	1386767.96±645968.34	296749.1±121453.89	987568.93±204804.23*	2470751.13±474111.55	3609199.92±819806.05
(S)-(+)-alpha-Phellandrene	Terpene	9.64	173559.14±27134.82	167689.61±75293.86	76932.68±29789.19	219193.3±43892.73**	290202.55±54749.32	445982.54±83217.52
(+)-4-Carene	Terpene	9.96	149740.16±27633.44	140716.63±63530.38	70980.23±27052.93	205775.64±32486.9**	236716.51±34636.73	373041.53±83077.17
Cubenene	Terpene	24.01	69063.88±24244.15	61150.51±37177.43	148596.99±54134.64	440198.78±170646.08*	1±0	106970.69±55283.13*
Copaene	Terpene	20.13	778406.32±430783.24	960354.26±831186.01	4470233.32±1723735.78	11408095.29±3146317.22**	642323.93±224602.71	1453606.13±859220.31
Epizonarene	Terpene	26.57	30790.75±15519.31	9744.23±17692.15	25325.72±5484.44	66148.16±9560.04*	29314.61±10606.94	56763.28±12822.42
(+)-delta-Cadinene	Terpene	23.68	203639.29±106385.29	190894.06±142452.48	529396.64±161097.29	1333204.7±408429.21**	108036.98±36699.74	344581.56±78259.12
Calamenene	Terpene	23.75	1007033.86±555595.35	938677.84±683667.94	3077457.85±987627.14	8048936.37±2714046.79*	503866.92±191020.69	1578382.26±431942.29**
6-Isopropyl-1,4-dimethylnaphthalene	Terpene	27.22	323517.74±174054.06	247633.72±154200.19	823093.51±237176.7	1910169.11±552774.52**	208081.41±62763.45	419167.98±62577.54**
(+)-3-Carene	Terpene	11.18	119431.55±19373.63	130793.52±47232.71	76485.4±21429.43	158494.88±34662.62**	192285.38±37431.11	270824.19±51614.68**
4-Hexen-1-ol, 5-methyl-2-(1-methylethenyl)-, (R)-	Terpene	16.74	1434815.32±306781.88*	682326.01±483762.05	1±0	1±0	1269196.71±320506.81	2210403.53±236029.33
Neoabietadiene	Terpene	32.69	217569.44±55212.09	155308.35±42422.72	1±0	17328.27±4078.22**	1±0	1±0
Podocarpa-6,13-diene, 13-isopropyl-	Terpene	33.89	310713.68±92117.19	238203.88±51531.1	1±0	14152.82±1940.63**	1±0	1±0
D-Limonene	Terpene	10.33	1679749.38±840035.44	1832358.35±252396.91	639597.55±103362.73	1393945.18±222290.68**	4388787.1±1117869.84	2513368.37±2039234.2
p-Mentha-1(7),2-dien-8-ol	Terpene	14.62	1±0	1±0	1±0	1±0	104935.58±38710.39	885877.3±111141.75**
3,7(11)-Eudesmadiene	Terpene	23.56	456713.52±121438.83	384396.78±99071.98	28689.72±10731.75	70137.45±22828.68**	761876.61±203349.03**	365518.73±108797.04
(+)-alpha-Pinene	Terpene	10.53	556858.72±110198.05	460849.15±246625.3	84065.46±41075.78	321513.34±74096.98**	793095.75±139635.64	1180042.05±255147.56
Linalool	Terpene	12.43	3614424.74±1122047.89	3830458.21±1537460.58	584685.03±256082.04	2435962.72±586049.66**	4293321.03±650735.43	7939553.23±1281549.64
.alpha.-Dehydro-ar-himachalene	Terpene	24.06	18748.69±10049.06	15249.73±10403.48	40967.83±10225.99	92444.05±32915.48*	8889.51±3305.92	25352.88±7392.78**
Mesitylene	Aromatics	8.54	1519848.16±241188.3	2561222.05±673227.67	1127173.58±192171.42	1968399.55±469921.7	2606630.45±749243.41	13998684.09±3699352.33**
.alpha.-Calacorene	Aromatics	24.21	362924.74±207494.45	264426.31±193068	634308.45±205842.76	1582937.27±517134.13*	160177.05±47145.56	392868.81±83312.29*
Dimethylstyrene	Aromatics	12.12	105463.47±17326.27	102320.08±32945.05	218883.4±55222.83	482942.37±83320.65*	208597.98±37406.61	271370.83±42497.51
Benzene, 1,2,3,5-tetramethyl-	Aromatics	13.3	67967.45±11826.06	58343.96±21916.63	1±0	40269.16±9092.46**	84463.22±17620.6	148704.62±39842.32
Benzene, 1-methyl-3-(1-methylethyl)-	Aromatics	10.18	308920.19±47837.48	305659.57±117137.11	289948.84±115267.48	702304.49±135587.39**	588817.47±93726.73	816897.41±149492.52
Phenylethyl Alcohol	Aromatics	12.76	2047023.04±368282.23	2412775.88±808980.41	105901.79±61667.1	913586.56±231838.58**	2240698.14±920812.57	8159051.68±706340.14**
2-Acetoxyacetophenone	Aromatics	14.12	471033.1±61785.02	493310.91±126853.06	1±0	526665.72±160258.54**	153971.69±53950.28	216401.54±50436.43
Phenol, 2-nitro-	Aromatics	13.24	711602.07±111013.92	842999.16±188042.73	119022.82±29436.56	1008980.04±161445.87**	908558.18±194585.33	1005681.21±167684.37
Benzyl alcohol	alcohol	10.44	2850441.98±2245048.94	3052254.72±1237074.81	1±0	1886521.27±475424.86**	6043031.32±2721144.6	18956025.39±3639320.2**
5-Hepten-2-ol, 6-methyl-	alcohol	9.29	561787.62±139954.71	649402.03±276098.08	1±0	413228.18±116629.99**	509905.24±95281.9	1151606.89±276405.56**
2-Penten-1-ol, (Z)-	alcohol	3.73	1142563.74±300025.01	857605.11±291527.91	143931.21±33015.75	421815.98±59653.28**	1265289.97±292560.95	2142516.92±237415.12
1-Octen-3-ol	alcohol	9.02	128538843.58±10258083.59	120269776.51±19578618.72	8284646.55±2892457.02	22880550.22±4551820.98**	20132526.42±2072984.21	20334299.27±1646066.39
Cyclooctyl alcohol	alcohol	11.47	1897535.32±250763.15	1776647.76±359758.81	41013.36±12734.79	96901.18±18191.34**	117591.66±9505.95	132464.34±21448.8
3,4-Dimethylbenzyl alcohol	alcohol	11.99	170718.71±33635.39	167988.92±64077.87	127002.4±57417.67	355284.2±75948.72**	280505.16±39569.49	407936.39±79635.88
Methyl salicylate	ester	15.14	111460068.14±80872413.61	130597313.84±35800567.72	2745830.24±1475183.78	69956913.59±30222640.75**	52672938.78±13290010.94	145134439.33±12680282.62**
Acetic acid, 4-methylphenyl ester	ester	11.02	209719.96±30265.54	198392.82±48173.65	1±0	96366.38±66700.19*	172294.63±49625.43	280002.92±51055.48
1-Butanol, 2-methyl-, acetate	ester	7.87	544704.29±272638.2	678251.72±136259.87	110901.87±16335.6	311426.02±75073.57*	702700.36±110416.62	379074.87±297142.12
Benzaldehyde	aldehyde	8.31	1690236.22±267229.31	2612064.57±644886.98	1195509.13±178564.4	2120030.76±431348.92	2696461.2±772103.19	14664352.58±3804546.72**
(E)-4-Oxohex-2-enal	aldehyde	10.33	1675483.04±837927.67	1863198.94±276562.56	643373.71±96299.82	1395105.63±219570.16**	4388664.62±1118192.77	2515088.53±2040893.42
2,4-Heptadienal, (E,E)-	aldehyde	9.36	597858.43±130203.35	515824.43±167003.77	329082.24±32877.86	1170461.62±333450.27**	968111.13±132717.61	948015.45±118173.52
1,4,7,-Cycloundecatriene, 1,5,9,9-tetramethyl-, Z,Z,Z-	Alkanes	22.14	169495.8±88624.59	91427.27±54014.28	131292.19±45139.3	274557.08±69998.96	1±0	85830.92±11159.95**
Pentadecane, 2-methyl-	Alkanes	24.79	22444.95±4923.4**	10429.49±3237.87	12174.44±5082.01	18990.29±5160.02	15387.17±3746.36	18565.99±4204.54
Pentadecane, 2,6,10,14-tetramethyl-	Alkanes	27.96	30909.96±6684.15**	15395.45±5700.73	15027.71±6039.41	18519.59±5006.01	16323.35±4697.07	19756.04±6766.05
2H-Pyran-2-methanol, tetrahydro-	Heterocyclic compound	11.3	4355290.22±699143.73	3663743.59±609367.54	734962.22±170764.3	2651711.32±910374.47**	5323681.33±1090665.76	3895294.82±857077.28
2-Isopropenyl-3,6-dimethylpyrazine	Heterocyclic compound	15.26	111516896.08±81010127.91	130516359.01±35835228.39	2750336.86±1478855.33	69952281.13±30226345.83**	52645815.38±13313635.43	145177604.29±12670912.69**
Maltol	Heterocyclic compound	12.65	11224466.93±3761275.65	19191130.53±4224814.41	2988790.18±2570591.4	32469124.09±17442723.17*	5432083.99±1580200.37	2904949.28±1210615.82
Furan, 2-ethyl-	Heterocyclic compound	2.72	6817247.45±1628853.83	5928963.53±1020686.99	1580994.82±368964.73	3905084.54±1043256.09**	14774774.9±4193172.83	9916062.03±4929210.92
11-Oxatetracyclo[5.3.2.0(2,7).0(2,8)]dodecan-9-one	ketone	19.95	2117220.71±316391.15	1706575.33±586757.35	167880.97±44549.15	361589.03±98915.17**	1591049.01±195427.91	800917.77±211559.41
1-Nonen-3-one	ketone	8.79	9200308.22±1136409.32	8567496.01±1764423.59	86878.91±27496.93	265882.96±110698.96*	171035.85±28810.81	155568.42±27962.9
1,3-Cyclopentadiene, 5,5-dimethyl-1,2-Dipropyl-	Olefin	22.32	247320.72±53866.87	187100.04±60788.47	21424.41±6744.53	41968.43±13387.45	406745.17±92659**	170410.01±55685.47
2-Propylphenol, n-propyl ether	ether	19.22	979388.73±104957.64	833681.7±141277.64	64317.19±17617.53	194221.44±57969.32**	947784.08±216708.32	691528.06±138258.47
1,3-Propanediamine	amine	2.37	2032545.81±759867.86	2261288.2±603720.12	659088.24±88089.62	1401233.22±386745**	2532939.65±674505.02	3811958.97±1547337.39
*Significantly upregulated differential metabolites between group CK_vs_group SH（P<0.05）;**Significantly upregulated differential metabolites between group CK_vs_group SH（P<0.01）

## Sheet: 4-Relative content of non-vola
Relative content of non-volatile differential accumulation metabolites in each sample.
Compounds	Class	RT(min)	YZM-CK	YZM-SH	ZH-CK	ZH-SH	TL-CK	TL-SH
Apigenin-6,8-di-C-glycoside	Flavonoids	4.83	25506.67±9228.89	108336.67±53526.06*	10507.67±9603.93	80960±8061.21	55743.33±22825.02	57843.33±9033.66
Engeletin	Flavonoids	7.16	465000±171724.98	1618600±704647.77*	178500±51804.63	542566.67±140826.57**	98286.67±6694.6	194866.67±95846.46
Brazilin	Flavonoids	12.77	2090.33±1265.48	2641.67±1881.04	2395.33±1057.84	2879.33±269.55	1327.33±236.02	2059±217.42*
Amentoflavone	Flavonoids	10.7	3243.67±735.79	3254.33±1642.57	437±98.77	5517.33±987.27**	5929±4255.61	8532±5604.69
Isovitexin	Flavonoids	6.93	89203.33±19577.67	407333.33±209877.83*	67539.33±87257.53	865266.67±157155.22	23135.67±13468.04	14203.33±4995.74
Apigenin	Flavonoids	9.82	113140±46965.63	177533.33±43524.28	91576.67±64345.56	613600±129807.28*	99326.67±45440.2	87426.67±13287.82
Glucosylvitexin	Flavonoids	4.84	1015.67±376.73	5378.67±2643.06*	1048.33±564.19	3814.67±246.06	2237.33±1201.48	2983.33±1462.51
Kaempferol7-O-β-D-glucopyranoside	Flavonoids	5.49	45150±10252.28	141170±73834.4*	52969±20502	122373.33±40365.46*	16006.67±5483.88	25880±6614.1
Sophoricoside	Flavonoids	6.15	46073.33±9455.53	151453.33±78636.38*	96943.33±82661.05	492733.33±86384.62	57473.33±2073.07	51470±16859.5
Luteolin C-feruloylhexoside	Flavonoids	7.67	5387.67±1696.27	20000±7530.56*	2057.67±1055.86	2201±1191.62	6451.33±1997.02	8476.67±995.44
D-2-Hydroxypentanedioic acid	Amino Acid And Its Derivatives	0.51	30850±4263.67*	20763.33±2403.8	23083.33±2078.76	36760±3949.28	69266.67±70230.81	32273.33±7700.07
L-Saccharopine	Amino Acid And Its Derivatives	0.72	60750±10887.72	93530±68035.96	46470±17610.22	55503.33±11353.52	28066.67±6109.05	79180±19925.22**
D-Glutamic acid	Amino Acid And Its Derivatives	0.73	4117.67±2723.03	4380.33±2074.42	1200.33±394.53	6907.33±2852.92**	2512±834.93	8188.33±2761.53*
Creatine	Amino Acid And Its Derivatives	0.7	2633±1268.95	1444.67±820.66	3822±2000.52	5126.67±1040.16	2241±999.17	6452±1227.93*
L-Methionine sulfone	Amino Acid And Its Derivatives	0.78	6774.67±5015.27	4859.33±2581.26	12207±4711.34	10118.67±2946.87	11368±4212.51*	4190.33±779.16
Xanthurenic acid O-hexoside	Amino Acid And Its Derivatives	1.59	12590±1879.26	24130±10827.36	5150±2293.21	20003.33±2836.09*	13028±6977.5	25066.67±7071.42
β-Alanine	Amino Acid And Its Derivatives	0.66	234866.67±30728.71	207766.67±61770.57	120466.67±50551.59	213633.33±30501.37	158900±22181.97*	90693.33±16891.08
L-Phenylalanine	Amino Acid And Its Derivatives	1.53	247866.67±27473.68	245300±121070.72	171800±32674.3	302066.67±81877*	544633.33±272962.15	347966.67±22874.73
D-Proline	Amino Acid And Its Derivatives	0.79	133500±11987.91*	83403.33±13565.66	93666.67±24164.95	159766.67±67255.06	176300±46522.36	185833.33±29859.39
N-Hydroxy-L-tryptophan	Amino Acid And Its Derivatives	1.07	11135±6467.3	5543±3918.34	6241±3477.68	19700±7012.33*	7673±6953.37	8837.67±7100.33
Mevalonic acid	Organic Acid And Its Derivatives	0.75	140066.67±20100.08	154533.33±37409.4	164900±37932.44	311566.67±63140.5*	158266.67±11450.91	159800±23572.65
Citric acid	Organic Acid And Its Derivatives	0.6	28013333.33±3087982.08	26553333.33±13259341.36	16306666.67±1755059.35	35853333.33±9268043.66*	26903333.33±12155699.62	52350000±10986241.4
2-Methylglutaric Acid	Organic Acid And Its Derivatives	0.64	46300±11276.65	48190±10347.21	42666.67±15718.65	34980±11880.36	47386±9876.47	124006.67±35253.37*
2-Isopropylmalic acid	Organic Acid And Its Derivatives	0.66	38433.33±7215.79	59850±19224.68	39573.33±7901.53	45530±16661.95	51956.33±4871.42	105543.33±5671.92**
Suberic acid	Organic Acid And Its Derivatives	0.63	31270±13023.63	49283.33±47760.4	30120±2012.76	63736.67±41542.95	47526.67±26077.66	135496.67±43860.63*
Adipic acid	Organic Acid And Its Derivatives	0.7	52516.67±12851.28	63663.33±13904.03	42423.33±3728.38	46563.33±6438.06	51873.33±6183.53	109823.33±31589.06*
Phosphoenolpyruvic acid	Organic Acid And Its Derivatives	0.61	4971.67±3362.23	5737±2720.73	7250±5348.64	6921.67±2655.13	2489.33±603.19	15856.67±7816.5*
2,6-Diaminooimelic Acid	Organic Acid And Its Derivatives	0.7	1252.33±581.16	4001.67±1625.29*	8544.67±6549.29	13153.33±3657.93	2208±1001.64	4467.33±2999.26
Sinapic acid	Organic Acid And Its Derivatives	4.51	1400000±194085.03*	895600±133432.83	853366.67±86184.99	986966.67±254217.75	1016600±196659.81	1121333.33±273909.35
gamma-Aminobutyric acid	Organic Acid And Its Derivatives	0.69	3999±1387.6	2725.33±1318.8	1474±221.14	3243.67±796.68*	5309.67±2787.52	5036.33±4898.07
10-Formyl-THF	Organic Acid And Its Derivatives	2.02	5112±1598.21	8389.33±837.29	23410±6034.76*	9578.67±1673.37	15473.33±7841.95	21743.33±1443.41
Azelaic Acid	Organic Acid And Its Derivatives	0.98	15060±1450.07	14154±6575.56	7226.67±1552.95	14506.67±582.44*	10589.67±2672.98	8059.33±2470.36
Cellotriose	Carbohydrates	0.91	152073.33±85736.88	87546.67±37914.51	20030.67±13086.22	227466.67±30093.24*	113430±50653.58	123566.67±26647.58
D-Xylulose 5-phosphate	Carbohydrates	0.7	5790.33±5298.76	6712.67±1810.03	657.33±455.24	2764.67±1427.11*	1316.33±604.79	2764±1189.02
Dulcitol	Carbohydrates	0.69	3354.33±1958.95	3789.67±1005.31	4346±1445.6	12550±2593.7*	1329±239.89	4579±1490.9*
D-Sedoheptulose 7-phosphate	Carbohydrates	0.52	69260±18915.05	53306.67±12916.75	73423.33±14500.08	149100±11735.84*	55243.33±18489.42	62920±23518.68
D-Xylose	Carbohydrates	0.72	28070±4082.24	29526.67±6156.63	16180±1108.56	25906.67±4136.74*	11509.33±2098.47	16673.33±2873.35
D-Xylulose	Carbohydrates	0.72	74963.33±18100.77	73790±52868.99	41280±11769.59	115106.67±34458.9*	54716.67±11715.49	100166.67±8118.63*
D-Ribulose 5-phosphate	Carbohydrates	0.6	40023.33±8769	24816.67±9072.12	34206.67±3317.97	38510±9437.2	25326.67±6328.68	45440±10319.71*
Galactinol	Carbohydrates	0.87	22936666.67±2134392.97	28840000±6582621.06	25313333.33±7923063.38	39243333.33±4357916.17	21443333.33±2229379.58	28653333.33±1525133.87*
Gentiobiose	Carbohydrates	0.6	28103.33±4317.02	42953.33±9031.08*	20043.33±8139.85	26543.33±9620.49	17153.33±1138.7	18990±2349.21
sesamolin	Others	5.01	14016.67±2473.79	27853.33±13653.21	2853.33±1036.94	16500±5053.83**	6791.67±3603.5	6529.33±5640.98
(-)-Norepinephrine N-hexoside	Others	0.77	1136166.67±126166.89	1740000±903135.1	303900±66786.53	969433.33±381580.09*	588466.67±240196.7	864400±324525.75
(+-)-Baclofen	Others	9.53	52853.33±7426.56	56656.67±9297.64	79053.33±8188.51*	53566.67±4339.61	61026.67±933.61	64633.33±1805.39
Hamaudol Glycoside	Others	8.17	19196.67±13917.32	29810±8235.65	4845±2200.44	26656.67±12374.83**	11686.67±10679.97	15661±12572.95
4-Methylumbelliferyl phenylphosphonate	Others	5.77	11334.33±6171.06	9675.67±3621.18	6287.33±3305.55	18280±4906.45*	41243.33±355.01	45146.67±22188.4
Sattabacin	Others	4.81	31066.67±7110.62	29230±8572.92	5991±2442.76	16076.67±3754.95*	11492±2367.26	16703.33±4564.54
N7-Methylguanosine	Nucleotide And Its Derivates	3.9	2123±341.32	3502±778.99*	2330.67±293.53	4278.67±440.8**	3700±949.16	5179±1656.15
GDP-alpha-D-glucose	Nucleotide And Its Derivates	0.66	1236±229.74*	534.33±232.73	638.67±212.15	1228.67±791.55	588.67±334.57	980.67±1008.35
α-Nicotinamide adenine dinucleotide	Nucleotide And Its Derivates	0.72	4188.33±2229.24	3362.33±902.73	1917±395.78	7078.33±1568.03**	2478.33±2835.73	2816.33±2038.56
5-Methylcytosine	Nucleotide And Its Derivates	1.38	4329±397.79	5367.33±2045.88	3330.67±950.4	6704.33±678.01*	3250±2432.27	6164±5135.44
Adenosine	Nucleotide And Its Derivates	0.97	833866.67±69242.5*	503066.67±97504.94	406300±67873.49	578633.33±88957.59	769033.33±111478.8	1472000±391201.99*
Adenine	Nucleotide And Its Derivates	0.75	71516.67±6855.58*	51996.67±6355.25	46610±16979.46	57413.33±8843.36	89710±3879.79	99830±7228.12
2'-Deoxyadenosine 5'-monophosphate	Nucleotide And Its Derivates	0.92	47166.67±6474.15	86660±40713.45	12158±4195.76	42803.33±13428.38*	21820±9785.74	32333.33±13778.81
Stachydrine	Alkaloids	0.78	33526.67±12703.13	47373.33±7816.66	34386.67±9018.83	200100±39869.66**	9587±5672.45	12195.67±2422.29
Betaine	Alkaloids	0.82	451166.67±64023.93*	322400±41664.49	341766.67±98025.32	545266.67±41564.93	304266.67±91237.62	345633.33±60650.83
vasicine	Alkaloids	2.45	5784.67±4581.3	5866.67±3729.94	2126.67±962.86	7261±2486.82*	6610.33±6966.59	5945.33±4963.23
Pinoresinol-glucoside	Phenylpropanoids	9.17	2803.33±1151.1	8931.33±4090.94*	7653.67±1720.74	16210±4998.44	4004.33±2511.3	3845±1640.57
Fraxin	Phenylpropanoids	5.76	21094.67±11968.96	52203.33±32483.6	19436.67±11902.54	99856.67±16532.17*	4074±5779.09	3777±1391.39
(aR)-alpha-[(1S)-1-[2,6-Dimethoxy-4-(2-propen-1-yl)phenoxy]ethyl]-4-hydroxy-3-methoxybenzenemethanol	Phenylpropanoids	10.61	12456.67±2099.58	15863.33±3749.19	8732±3533.97	24953.33±2855.25*	14456.67±616.05	14770.67±3283.79
6,7-Dimethoxy-4-Methylcoumarin	Phenylpropanoids	6.51	22446.67±7040.75	16756.67±6118.05	11810±2751.74	27730±5283.9**	11635.67±3640	22543.33±7055.48
Curcumin	Phenols	4.53	2243666.67±452818.21	2787333.33±710704.11	254866.67±53352.82	1307333.33±277633.45**	675466.67±211733.43	600866.67±299695.25
4-Nitrophenol	Phenols	29.43	149966.67±12964.7	136533.33±16589.25	153966.67±8334.47	150966.67±4760.6	165433.33±7086.84*	135266.67±12506.13
6-Gingerol	Phenols	10.52	100320±33486.13	84186.67±15629.73	91403.33±44937.69	129993.33±51785.96	105696.67±11153.79	171900±22609.95**
Betulonicacid	Terpenoids	9.85	3282.33±1345.67	3181±2040.41	2771.67±1477.59	18663.33±10081.19*	5774±1025.01	3378.67±1999.33
Kinsenoside	TCM	0.89	339666.67±72869.22	414833.33±114809.07	194233.33±46191.59	362233.33±17953.92*	139500±38764.29	161866.67±23559.57
Hederagenin	TCM	18.74	360±88.45	2334±529.66**	3895.67±1165.69	4872.33±472.59	454±99.52	457.33±173.62
1,7-Dimethoxyxanthone	TCM	10.88	2696±528.12	7406±2340.46**	1014.33±277.55	2436±1814.48	3724.33±746.44	3656.67±749.84
Sinapic acid-O-glucoside	Polyphenol	6.47	3731.33±1582.48	8174±6873.32	2315.67±762.88	15406.67±4581.37**	2812±841.88	4515.33±1117.51
β-D-glucopyranosyl-caffeic acid	Polyphenol	0.63	29893.33±10682.67	23866.67±8847.51	13430±4048.57	29363.33±7197.03*	15134.33±5954.84	25626.67±6686.75
1-O-b-D-glucopyranosyl sinapate	Polyphenol	6.55	19563.33±6262.11	73780±58071.91	16505.67±10159.84	108683.33±22165.31*	19251±15616.69	39910.33±5200.18
Pyridoxine	Vitamins	0.85	35616.67±4920.82	39396.67±17890.35	54313.33±6598.29	101070±4674.37**	75906.67±15938.61	73596.67±12034.11
Threonyl carbamoyl adenosine	Nucleic acid derivative	3.23	3395.33±848.71	8963±2470.52*	1137±171.97	1810.67±269.54	3398.33±821.34	3585±432.03
2'-Deoxycytidine 5'-diphosphate	Nucleic acid derivative	11.75	217133.33±17303.28*	178533.33±10622.77	170366.67±12770.41	187266.67±15627.01	210666.67±23613.84	262933.33±73612.11
Rhamnetin	Flavonol	1.6	17423.33±5572.2	30783.33±15828.49	9349±2017.7	40286.67±19396.17*	6455.33±6606.45	7773.67±4650.51
LPC(1-acyl 18:1)	Fatty acid	15.29	16636.67±8027.11	103742.67±95604.01	13259.67±4779.3	58436.67±35596.69*	18159±15332.2	30180±12916.24
Methyl indole-3-acetate	Phytohormones	0.7	2890.33±605.73	4093.67±2322.42	4091±1679.91	4088.33±232.68	5281.67±1002.81	9064.33±2167.48*
Chlorogenic acid methyl ester	Quinate and its derivatives	5.2	145066.67±5259.59	330833.33±166092.15	26581±15575.97	174500±41791.03*	87983.33±36897.66	84970±49001.91
2,5-Dihydroxybenzoic acid	Benzoic Acid And Its Derivatives	0.72	16936.67±4055.63	19786.67±1486.75	22636.67±2296.13	34666.67±2682.58**	30643.33±8210.27	34473.33±3433.95
Enterodiol	Alcohols and polyols	4.87	55610±3696.5	46270±2378.49	17776.67±5422.29	36376.67±5504.18*	29867.67±4738.34	34220.67±6786.34
Chrysoeriol O-acetylhexoside	Flavone	0.9	13526.67±3853.5	13923.33±4674.21	5107.33±1679.03	15903.33±5979.44*	6151±1512.04	10581±1020.91
Tricin O-saccharic acid	Flavone	8.77	36593.33±4784.56	72310±26770.06	27756.67±6093.74	48663.33±7597.7*	17786.67±4547.81	25323.33±8486.11
D-Arabitol	Sugar Alcohols	0.62	1438000±298651.97*	645066.67±197516.62	742433.33±140286.9	834200±120538.91	313333.33±66940.6	310666.67±86339.81
Maltotriitol	Sugar Alcohols	0.71	704000±154957.7	593700±68327.45	242966.67±94712.69	663766.67±55785.42*	566833.33±141466.12	584033.33±36324.28
Phytocassane D	Terpene	5.46	103766.67±35395.67*	38936.67±9626.47	10347.33±7171.27	14413.67±4795.29	8895.67±4418.02	6594.33±4422.03
Chrysophal 8-O-Glucoside	Quinones	5.2	15085.33±1928.08	14473.33±3323.07	21043.33±2800.36*	13826.67±2146.54	18430±7004.95	13434±9910.69
Isoferulicacid	Phenylpropanoids and polyketides	4.33	16556.67±5206.16	21530±10417.26	1971.33±808.55	9304.67±3751.09*	2020.33±1077.24	4021.67±2259.03
D-Glucuronic acid	Sugar Acids And Its Derivatives	0.54	8146.67±1457.74	5595.33±3990.36	13885±6323.84	9864.33±1377.13	4086±984.86	9090.33±1270.79*
Protocatechuic Acid	Phenols And Its Derivatives	0.73	50673.33±7269.9	52153.33±10732.87	45253.33±5260.32	67266.67±10927*	57243.33±13899.9	84256.67±6087.25
δ-Hexanolactone	Lactones	0.71	47683.33±6032.8*	31296.67±3924.56	42163.33±13798.94	47523.33±7108.79	21876.67±4043.39*	14086.67±1866.02
*Significantly upregulated differential metabolites between group CK_vs_group SH（P<0.05）;**Significantly upregulated differential metabolites between group CK_vs_group SH（P<0.01）
