# Supplementary material for: Comparative Metabolomic Responses of Three Rhododendron Cultivars to the Azalea Lace Bug (Stephanitis pyrioides)
Source: Plants (Basel). 2024 Sep 13;13(18):2569. doi: 10.3390/plants13182569 (PMC11434956; doi:10.3390/plants13182569)
Supplement: Supplementary file 1 [file plants-13-02569-s001.zip › Supplementary Table3.xlsx]

## Sheet: Sheet1
Table S5. Changes in metabolites related to phenylalanine metabolism pathwayetabolism pathway.
Class/Name	Formula	Class	RT(min)	YZM-CK	YZM-SH	ZH-CK	ZH-SH	TL-CK	TL-SH
Phenylethyl Alcohol	C8H10O	Aromatics	12.76	2047023.04±368282.23	2412775.88±808980.41	105901.79±61667.1	913586.56±231838.58**	2240698.14±920812.57	8159051.68±706340.14**
Methyl salicylate	C8H8O3	ester	15.14	111460068.14±80872413.61	130597313.84±35800567.72	2745830.24±1475183.78	69956913.59±30222640.75**	52672938.78±13290010.94	145134439.33±12680282.62**
Apigenin	C27H30O15	Flavonoids	9.82	113140±46965.63	177533.33±43524.28	91576.67±64345.56	613600±129807.28*	99326.67±45440.2	87426.67±13287.82
L-Phenylalanine	C9H11NO2	Amino Acid And Its Derivatives	1.53	247866.67±27473.68	245300±121070.72	171800±32674.3	302066.67±81877*	544633.33±272962.15	347966.67±22874.73
*Significantly upregulated differential metabolites between group CK_vs_group SH（P<0.05）;**Significantly upregulated differential metabolites between group CK_vs_group SH（P<0.01）
